# Supplementary material for: Optimization of the Production of Vaccine Epitopes from Clostridium novyi Alpha-Toxin Using Strains of Recombinant Escherichia coli
Source: Microorganisms. 2025 Jun 26;13(7):1481. doi: 10.3390/microorganisms13071481 (PMC12300942; doi:10.3390/microorganisms13071481)
Supplement: Supplementary file 1 [file microorganisms-13-01481-s001.zip]

Archive with 1 entries (1 files):
- microorganisms-3676146-supplementary.pdf
